# Supplementary material for: Virome Status of Preclonal Candidates of Grapevine Varieties (Vitis vinifera L.) From the Slovenian Wine-Growing Region Primorska as Determined by High-Throughput Sequencing
Source: Front Microbiol. 2022 Feb 21;13:830866. doi: 10.3389/fmicb.2022.830866 (PMC8899541; doi:10.3389/fmicb.2022.830866)
Supplement: Supplementary file 2 [file Table_1.XLSX]

## Sheet: STable1
Supplementary Table 1
Total number of reads, number of aligned reads to reference virus sequence database/grapevine reference sequences and numbers of generated contigs
Library labels	Total no. of reads after processing	No. of aligned reads to the reference virus sequence database	No. of generated contigs after reference guide assembly	No. of aligned reads to the grapevine reference genome sequences	No. of de novo assembled contigs	No. of generated contigs after de novo assembly and removal of host-derived contigs	No. of unique generated contigs after concatenation and removal of redundancies
5	13,546,198	726.323	688	8,149,986	112	72	605
6	13,696,796	195.278	384	5,963,204	234	155	355
7	3,643,531	58.997	380	2,386,605	206	112	394
8	8,632,393	114.566	371	4,769,727	167	69	343
9	9,809,697	174.019	264	6,687,845	310	146	320
10	13,905,492	200.545	750	5,506,343	434	286	725
11	8,036,530	99.116	397	3,640,498	252	118	397
12	6,799,529	98.776	441	2,800,329	138	82	410
13	8,247,723	310.984	389	2,926,544	215	147	292
14	4,204,152	32.4	324	1,299,804	28	15	299
15	6,542,985	66.126	480	3,058,153	366	228	542
16	9,951,095	321.335	626	4,122,564	58	45	474

## Sheet: STable 2
Supplementary Table 2
List of primers used for validation of HTS data
Virus/Viroid	Primer name	Primer sequence (5'-3')	Reference sequence	Position on the reference sequence	Product size	Amplified region	Reference*
RBDV	RBDV_005_F	CAAAGAGTTGTTGGGCACCT	KY417881	915-934	854 bp	MP/CP	This study
	RBDV_005_R	CCAATTTGTCACCAGCCTTT		1768-1749
GPGV	GPGV_F	CCTTCGGACAGTTCATCCAT	MW815134	6254-6273	755 bp	MP/CP	This study
	GPGV_R	AAGCGACTTCTGGTGCCTTA		7008-6989
GRSPaV	RSP 52	TGAAGGCTTTAGGGGTTAG	MN716766	7697-7715	905 bp	CP and two short regions upstream and downstream	Nolasco et al. (2000) (provided by dr Rowhani)
	RSP 53	CTTAACCCAGCCTTGAAAT		8601-8583
GFLV	C2647	GTGAGAGGATTAGCTGGT	X16907	2042-2059	606 bp	polyprotein, segment RNA2 (CP)	Fattouch et al. (2001)
	H2042	AGCACTCCTAAGGGCCGT		2647-2630
	GFLV_13_16_F	TGACACGTGCCTTTATTGGA	HG939479	1292-1311	488 bp	polyprotein, segment RNA2	This study
	GFLV_13_16_R	CTCAAGTTGGGGAAGGTCAA		1779-1760
GLRaV-3	LR3-8504V	ATGGCATTTGAACTGAAATT	MH814491	13667-13686	942 bp	CP	Fajardo et al. (2007)
	LR3-9445C	CTACTTCTTTTGCAATAGTT		14608-14589
	LC1	CGCTAGGGCTGTGGAAGTATT	MN548393	11542-11562	546 bp	HSP70h	Turturo et al. (2005)
	LC2	GTTGTCCCGGGTACCAGATAT		12087-12067
GFkV	GFkV-U279	TGGTCCTCGGCCCAGTGAAAAAGTA	KF594430	1--25	353 bp	replicase	Shi et al. (2003) (provided by dr Saldarelli)
	GFkV-L630	GGCCAGGTTGTAGTCGGTGTTGTC		353-330
HSVd	HSV-78P	AACCCGGGGCAACTCTTCTC	MH476218	1--20	306 bp	complete genome	Sano et al. (2001)
	HSV-83M	AACCCGGGGCTCCTTTCTCA		306-287
GYSVd-1	/	TGTGGTTCCTGTGGTTTCAC			368 bp	complete genome	Ward et al. (2011)
	/	ACCACAAGCAAGAAGATCCG
*References:
Nolasco, G., Mansinho, A., Teixeira Santos, M., Soares, C., Sequeira, Z., Sequeira, C., et al. (2000). Large scale evaluation of primers for diagnosis of rupestris stem pitting associated virus-1. Eur. J. Plant Pathol. 106, 311–318. doi:10.1023/A:1008748924494.
Fattouch, S., M’Hirsi, S., Acheche, H., Marrakchi, M., and Marzouki, N. (2001). RNA Oligoprobe Capture RT-PCR, a Sensitive Method for the Detection of Grapevine Fanleaf Virus in Tunisian Grapevines. Plant Mol. Biol. Report. 19, 235–244. doi:10.1007/BF02772895.
Fajardo, T. V. M., Dianese, É. C., Eiras, M., Cerqueira, D. M., Lopes, D. B., Ferreira, M. A. S. V., et al. (2007). Variability of the coat protein gene of Grapevine leafroll-associated virus 3 in Brazil. Fitopatol. Bras. 32, 335–340. doi:10.1590/S0100-41582007000400008.
Turturo, C., Saldarelli, P., Yafeng, D., Digiaro, M., Minafra, A., Savino, V., et al. (2005). Genetic variability and population structure of Grapevine leafroll-associated virus 3 isolates. J. Gen. Virol. 86, 217–224. doi:10.1099/vir.0.80395-0.
Shi, B. J., Habili, N., and Symons, R. H. (2003). Nucleotide sequence variation in a small region of the Grapevine fleck virus replicase provides evidence for two sequence variants of the virus. Ann. Appl. Biol. 142, 349–355. doi:10.1111/j.1744-7348.2003.tb00260.x.
Sano, T., Mimura, R., and Ohshima, K. (2001). Phylogenetic analysis of hop and grapevine isolates of hop stunt viroid supports a grapevine origin for hop stunt disease. Virus Genes 22, 53–59. doi:10.1023/A:1008182302704.
Ward, L. I., Burnip, G. M., Liefting, L. W., Harper, S. J., and Clover, G. R. G. (2011). First Report of Grapevine yellow speckle viroid 1 and Hop stunt viroid in Grapevine ( Vitis vinifera ) in New Zealand . Plant Dis. 95, 617–617. doi:10.1094/pdis-12-10-0927.
